# Supplementary material for: Dispelling the myth: comparable duration and impact of research training for MD-PhD and PhD graduates
Source: JCI Insight. 2024 Jun 25;9(15):e182288. doi: 10.1172/jci.insight.182288 (PMC11383590; doi:10.1172/jci.insight.182288)
Supplement: Supporting data values [file jciinsight-9-182288-s007.xlsx]

## Sheet: Table 1 and Figure 2
Program	Degree	Gender	URM	foreign_student_status	undergrad_GPA_overall	undergrad_GPA_major*
BBS	phd	Male	0	0	3.48	3.73
BBS	phd	Male	0	0	3.88	3.88
BBS	phd	Female	0	0	3.48	3.44
BBS	phd	Female	0	0	3.2	3.1
IMM	phd	Male	0	0	3.2	3.1
PIN	phd	Female	0	0	3.55	3.67
BBS	phd	Male	0	0	3.72	3.68
IMM	phd	Female	0	0	3.97	4
BBS	phd	Male	0	0	3.9	3.93
PIN	phd	Male	0	0	3.45	3.48
BBS	phd	Female	0	0	3.64	3.63
BBS	phd	Female	0	0	2.7	2.6
IMM	phd	Female	0	1	3.9	3.95
BBS	phd	Female	0	0	4	4
BBS	phd	Female	0	1	3.86	3.98
IMM	md_phd	Male	0	1	3.8	3.7
BBS	phd	Female	0	1	3.6	3
PIN	phd	Male	0	0	3.72	3.63378
BBS	phd	Female	0	0	3.87	3.97
BBS	phd	Female	0	0	3.89	3.94
BBS	md_phd	Female	0	0	3.94	3.94
BBS	phd	Male	0	0	3.41	3.36
BBS	phd	Female	0	0	3.97	3.97
BBS	phd	Female	0	1	4	4
BBS	phd	Male	0	1	3.68	3.72
IMM	phd	Male	0	0	3.67	3.58
IMM	phd	Male	0	1	3.6	3.65
BBS	phd	Male	0	0	2.96	2.88
PIN	phd	Male	0	0	3.99	4
BBS	phd	Male	0	0	3.46	3.33
PIN	phd	Male	0	0	3.77	3.81
BBS	phd	Female	0	0	3.79	3.81
PIN	phd	Female	0	0	3.79	3.8
PIN	phd	Male	0	1	3.79	3.84
BBS	md_phd	Male	0	0	3.75	3.8
BBS	phd	Female	0	1	3.8	3.75
BBS	phd	Female	0	1	3.67	3.83
BBS	phd	Female	0	0	3.79	3.65
BBS	phd	Female	0	0	3.97	3.95
BBS	phd	Female	0	0	3.63	3.84
BBS	phd	Female	0	0	4	4
PIN	phd	Female	0	0	2.88	2.56
BBS	phd	Female	0	0	4	4
BBS	phd	Female	0	0	4	4
IMM	phd	Male	0	1	3.95	3.98
PIN	phd	Male	0	0	3.6	3.5
BBS	phd	Male	0	1	3.96	3.98
BBS	phd	Female	0	1	4	4
IMM	md_phd	Male	1	0	4	4
PIN	phd	Female	0	0	3.36	3.38
BBS	phd	Female	0	0	2.816	2.856
BBS	phd	Female	1	0	3.97
BBS	phd	Male	0	0	3.98	4
PIN	phd	Female	0	0	3.87	3.8
BBS	md_phd	Male	0	0	3.92	4
BBS	phd	Female	1	0	3.96	4
BBS	phd	Female	0	0	3.93	3.97
BBS	phd	Female	0	0	4	4
BBS	phd	Female	0	0	3.95	3.88
BBS	phd	Female	0	0	3.93	3.95
BBS	md_phd	Female	0	0	4	4
PIN	md_phd	Male	0	0	3.97	3.99
BBS	phd	Female	0	0	3.59	3.42
PIN	phd	Female	1	0	3.64	3.55
BBS	phd	Female	0	0	3.9	3.95
BBS	phd	Female	0	0	3.9	3.96
BBS	phd	Male	0	0	3.2	3.52
IMM	phd	Female	0	1	3.8	3.82
PIN	phd	Female	0	0	3.96	4
PIN	phd	Male	0	0	3.85	3.81
BBS	phd	Male	0	0	3.73	3.55
BBS	phd	Female	1	0	3.4	3.5
BBS	phd	Female	0	0	3.76	3.6
PIN	phd	Female	0	1	3.58	3.6
PIN	phd	Female	0	0	3.85
BBS	phd	Female	0	1	3.7	3.6
BBS	phd	Male	0	0	3.7	3.7
BBS	phd	Male	0	1	3.73	3.79
IMM	phd	Male	0	0	3.66	3.79
BBS	phd	Female	0	1	3.93	3.91
BBS	phd	Female	0	0	3.96	4
BBS	md_phd	Male	0	0	3.89	3.88
PIN	phd	Female	0	0	3.56	3.55
PIN	phd	Male	0	0	3.97	3.97
BBS	phd	Male	0	1	3.57	3.5
BBS	phd	Female	0	0	3.62	3.65
BBS	phd	Male	0	0	3.97	4
IMM	phd	Male	0	0	3.94	3.92
PIN	md_phd	Female	0	0	3.99	4
BBS	md_phd	Male	0	0	3.96	3.93
BBS	phd	Female	1	0	3.87	3.97
PIN	phd	Male	0	0	3.96	3.94
PIN	phd	Female	0	1	3.588	3.604
BBS	phd	Male	0	1	3.83	3.89
BBS	phd	Female	0	0	3.92	3.95
BBS	phd	Female	0	0	3.87	3.82
PIN	md_phd	Male	0	0	3.53	3.61
BBS	phd	Female	0	0	3.51	3.51
IMM	md_phd	Female	0	0	3.91	3.93
BBS	phd	Female	1	0	3.11	3.02
PIN	phd	Male	0	0	3.3	3.2
BBS	phd	Female	0	1	4	4
BBS	phd	Male	0	1	2.88	2.88
BBS	phd	Male	0	0	3.75	3.82
IMM	md_phd	Male	1	0	3.94	3.98
PIN	phd	Male	0	0	3.92	3.92
BBS	phd	Female	0	0	3.79	3.78
BBS	phd	Male	0	0	3.99	3.99
PIN	phd	Female	0	0	3.95	3.93
BBS	phd	Female	0	0	3.69
BBS	phd	Male	0	0	4	4
BBS	phd	Male	0	1	3.632	3.68
BBS	phd	Female	0	1	3.87	3.92
BBS	phd	Male	0	0	3.38	3.56
IMM	phd	Female	0	0	3.77	3.85
BBS	phd	Female	0	0	3.6	3.5
BBS	phd	Female	0	0	3.93	3.89
BBS	phd	Female	0	0	3.65	3.56
BBS	phd	Male	0	0	4	4
BBS	phd	Female	0	0	3.77	3.71
IMM	phd	Female	0	0	3.1	3.25
BBS	phd	Female	0	0	3.87	3.85
BBS	phd	Female	0	0	3.61	3.53
BBS	phd	Female	0	0	3.93	3.92
BBS	phd	Female	0	0	3.8	3.88
BBS	phd	Female	0	0	3.91	3.9
BBS	phd	Male	0	0	3.78	3.71
IMM	phd	Female	0	0	3.95	3.97
BBS	phd	Female	1	0	4	4
BBS	md_phd	Female	0	0	3.95
BBS	md_phd	Female	1	0	4	4
PIN	md_phd	Female	0	0	4	4
IMM	md_phd	Male	0	0	3.98	4
IMM	phd	Male	0	1	3.66	3.66
BBS	phd	Male	0	0	3.68	3.68
PIN	phd	Female	0	1	3.68	3.76
BBS	md_phd	Male	0	0	4	4
BBS	phd	Female	0	1	3.86	3.97
BBS	phd	Female	0	1	3.85	3.79
BBS	md_phd	Female	0	0	3.76	3.78
IMM	phd	Male	0	1	3.96
BBS	phd	Male	0	0	3.49	3.45
IMM	phd	Male	0	1	3.23	3.28
BBS	phd	Female	0	0	2.72	2.88
IMM	phd	Female	0	1	3.5	3.6
BBS	phd	Male	0	1	3.93	4
PIN	phd	Male	0	0	3.75	3.65
BBS	phd	Female	0	0	3.072	3.072
BBS	md_phd	Male	0	1	3.95	3.95
BBS	md_phd	Female	0	0	4	4
BBS	phd	Female	0	0	3.8	3.81
BBS	md_phd	Female	0	0	3.82	3.91
BBS	phd	Female	0	1	3.96571
PIN	phd	Female	0	0	3.9	3.9
BBS	phd	Female	0	0	3.93	3.964
BBS	phd	Male	0	0	3.92	3.9
BBS	md_phd	Female	1	0	3.92	3.79
BBS	phd	Female	0	0	3.64	3.64
BBS	phd	Female	0	0	3.95	3.94
BBS	phd	Female	0	0	3.92	4
BBS	phd	Female	0	0	3.4	3.3
BBS	phd	Female	1	0	3.76	3.53
BBS	md_phd	Male	0	0	4	4
BBS	phd	Male	0	1	3.4	3.75
BBS	phd	Male	0	0	3.82	3.92
IMM	phd	Male	0	0	3.93	3.91
BBS	phd	Female	0	1	3.94	4
BBS	phd	Female	0	0	4	4
BBS	phd	Male	0	0	3.9	3.93
BBS	md_phd	Male	1	0	3.91
BBS	phd	Female	1	0	4	4
PIN	phd	Male	0	0	3.89	3.89
BBS	phd	Female	1	0	3.63	3.78
IMM	md_phd	Female	0	0	4	4
IMM	phd	Female	0	0	3.82	3.75
BBS	phd	Female	0	1	4	4
PIN	phd	Female	0	1	4	4
PIN	phd	Female	0	1	3.88	3.96
BBS	phd	Male	0	0	3.81	3.85
IMM	phd	Male	0	0	3.69	3.7
BBS	phd	Female	1	0	3.82
BBS	phd	Male	0	0	3.2	3.31
PIN	md_phd	Female	0	0	3.71	3.69
PIN	md_phd	Male	0	0	3.8	3.8
BBS	phd	Female	0	0	3.99	4
BBS	phd	Female	0	1	3.83	3.96
BBS	phd	Female	0	0	3.81	3.95
BBS	phd	Female	0	0	3.76	3.76
BBS	phd	Female	0	0	3.97	3.99
BBS	phd	Male	0	0	3.36	3.26
BBS	phd	Female	0	1	3.91	3.89
BBS	phd	Male	0	0	3.76	3.9
PIN	phd	Male	0	0	3.78
BBS	phd	Male	0	0	4	4
BBS	phd	Female	0	0	3.5	3.4
PIN	phd	Female	0	0	3.63	3.6
PIN	md_phd	Male	0	0	2.96	3.04
BBS	md_phd	Male	0	0	4	4
BBS	md_phd	Female	0	0	3.91	3.91
BBS	phd	Male	0	1	4	4
BBS	phd	Female	0	1	3.98	3.97
BBS	phd	Female	0	1	3.88	3.92
BBS	md_phd	Male	0	1	3.96	3.91
BBS	md_phd	Male	0	0	3.94	3.94
IMM	phd	Male	0	0	3.86	3.85
BBS	phd	Male	0	0	3.29	3.43
BBS	phd	Female	0	0	3.1	3.1
PIN	md_phd	Female	0	0	3.89	3.92
BBS	phd	Male	0	0	4	4
PIN	phd	Male	0	0	3.57	3.58
BBS	phd	Male	0	1	3.8	3.86
BBS	phd	Female	0	1	3.97	3.97
PIN	phd	Male	0	0	3.64	3.85
BBS	phd	Female	0	0	3.98	4
IMM	phd	Female	0	1	3.53
BBS	phd	Male	0	1	3.94	4
BBS	md_phd	Female	0	1	3.82	3.86
BBS	phd	Female	0	0	3.62	3.86
BBS	phd	Male	0	0	3.88	3.98
PIN	phd	Male	0	0	3.99	3.99
BBS	phd	Male	0	0	3.96	4
PIN	phd	Male	0	0	3.85	3.89
BBS	phd	Male	0	0	4	4
BBS	phd	Female	0	1	3.96	3.96
BBS	md_phd	Male	0	0	3.85	3.84
BBS	phd	Male	1	0	3.63	3.97
BBS	phd	Female	0	0	3.82	3.97
BBS	phd	Male	0	0	3.8
PIN	md_phd	Male	0	0	3.48	3.48
BBS	phd	Female	0	0	3.61	3.58
BBS	md_phd	Female	0	0	3.83	3.84
BBS	phd	Male	0	0	3.79	3.87
BBS	phd	Male	0	0	3.5	3.7
BBS	phd	Male	0	1	3.71	3.82
IMM	phd	Male	0	0	3.49	3.57
BBS	phd	Male	0	0	3.82	3.86
BBS	phd	Female	0	0	3.92	3.97
BBS	phd	Female	0	0	3.83	3.93
PIN	phd	Male	1	0	4	4
BBS	phd	Female	0	0	3.62	3.68
BBS	phd	Female	0	0	3.21	3.41
BBS	phd	Female	0	0	3.88	3.87
PIN	phd	Male	0	1	3.99	4
BBS	phd	Female	0	1	3.55	3.68
BBS	phd	Female	0	0	3.83	3.88
BBS	phd	Male	0	0	3.87	3.96
BBS	phd	Female	0	0	3.84
BBS	phd	Female	1	0	3.43	3.43
BBS	md_phd	Male	1	0	3.72	3.77
IMM	phd	Female	0	0	4	4
BBS	phd	Male	0	1	3.95	4
BBS	phd	Male	0	1	3.59	3.64
BBS	phd	Female	0	0	3.6	3.7
BBS	phd	Male	0	0	3.98	4
IMM	phd	Female	0	0	3.95	3.96
IMM	phd	Female	0	0	3.43
IMM	phd	Female	0	1	3.644	3.644
BBS	phd	Female	0	0	3.5	3.4
BBS	phd	Female	0	1	3.98	3.89
PIN	phd	Male	0	1	3.72	3.71
BBS	phd	Male	0	0	3.69	3.64
PIN	phd	Female	0	0	3.96	4
BBS	phd	Female	0	0	3.72	3.75
BBS	phd	Male	0	0	3.74	3.75
BBS	phd	Female	0	0	3.86	3.79
BBS	phd	Female	0	0	3.68	3.68
BBS	phd	Male	0	1	4	4
PIN	phd	Female	0	0	3.63	3.44
PIN	phd	Male	0	0	3.77	3.88
BBS	phd	Female	0	1	3.88	3.98
BBS	phd	Female	0	0	4	3.93
BBS	phd	Male	0	0	3.89	3.92
PIN	phd	Male	0	0	3.97	4
BBS	md_phd	Female	0	0	3.74	3.75
PIN	phd	Female	0	0	2.94	3
IMM	phd	Male	0	0	3.99	4
PIN	phd	Female	0	0	3.99	3.99
BBS	phd	Female	0	1	3.9	3.9
BBS	phd	Female	0	0	3.87	3.89
PIN	phd	Male	0	0	3.56	3.83
PIN	md_phd	Female	0	0	3.92	3.93
BBS	md_phd	Female	0	0	3.79	3.92
IMM	md_phd	Female	0	0	3.49	3.32
BBS	phd	Male	0	0	3.72	3.72
IMM	phd	Male	0	0	3.93	3.92
BBS	phd	Female	0	0	3.6	3.6
IMM	phd	Female	0	0	3.89	3.89
BBS	phd	Female	0	1	3.61	3.67
BBS	phd	Female	0	0	3.75	3.69
BBS	phd	Female	0	0	3.44	3.66
BBS	phd	Female	0	0	3.96	3.95
PIN	phd	Female	0	0	3.69	3.76
PIN	phd	Female	0	0	3.53	3.51
IMM	md_phd	Male	0	0	3.2	3.2
BBS	md_phd	Male	0	0	3.2	3.2
PIN	phd	Male	0	0	3.83	4
PIN	phd	Female	0	0	3.7	3.72
BBS	phd	Male	0	0	4	4
BBS	phd	Female	0	0	3.77	3.76
PIN	phd	Male	0	1	3.78	3.83
PIN	phd	Male	1	0	3.6	3.63
PIN	phd	Female	0	0	3.43	3.7
PIN	phd	Female	0	0	3.67	3.57
BBS	phd	Male	0	1	3.92	3.96
BBS	phd	Female	0	0	3.9	3.9
BBS	phd	Male	0	1	3.88	3.95
BBS	md_phd	Male	0	0	3.2	3.2
BBS	md_phd	Female	0	0	4	4
BBS	phd	Female	0	1	4	4
IMM	phd	Male	0	0	3.94	3.95
BBS	phd	Female	0	0	3.97	3.94
BBS	phd	Male	0	0	4	4
PIN	phd	Female	0	0	3.66	3.6
BBS	phd	Male	0	0	3.92	3.9
BBS	phd	Male	0	1	3.93	4
BBS	md_phd	Male	0	0	3.2	3.2
PIN	md_phd	Male	0	0	3.84
BBS	phd	Male	0	1	3.78	3.78
BBS	phd	Female	0	1	3.77	3.96
IMM	phd	Female	0	0	2.88	2.8
BBS	phd	Male	0	1	3.96	3.96
BBS	phd	Female	0	0	4	4
IMM	phd	Female	0	0	3.76	3.92
BBS	phd	Male	0	0	3.91	3.9
PIN	md_phd	Male	1	0	3.61	3.56
BBS	phd	Female	0	0	3.65	3.63
BBS	phd	Female	0	1	3.98	4
BBS	phd	Male	0	0	3.736	3.648
BBS	phd	Male	0	1	3.72	3.72
PIN	phd	Female	0	0	3.94	3.95
PIN	phd	Male	0	0	3.6	3.2
PIN	phd	Female	0	0	3.7	3.78
BBS	phd	Male	0	1	4	4
PIN	phd	Male	0	0	3.58	3.67
BBS	phd	Male	0	0	3.51	3.49
IMM	phd	Female	0	0	3.42	3.24
BBS	phd	Male	0	0	3.93	3.96
BBS	phd	Female	0	0	4	4
PIN	phd	Female	0	0	3.62	3.58
BBS	phd	Male	0	0	3.6	3.6
BBS	phd	Male	1	0	3.56	3.52
BBS	phd	Female	0	0	3.75	3.62
BBS	phd	Female	0	0	3.79	3.67
PIN	phd	Female	0	0	3.32	3.45
BBS	phd	Male	0	0	3.43	3.43
BBS	phd	Female	0	0	3.98	3.98
BBS	phd	Female	0	0	3.8	3.9
BBS	phd	Male	0	1	3.6	3.76
BBS	phd	Female	0	0	3.9	4
BBS	phd	Female	0	0	3.7
BBS	phd	Female	0	0	3.76	3.76
BBS	phd	Female	1	0	3.51	3.59
PIN	phd	Male	0	0	3.67	3.61
BBS	phd	Male	0	0	4	4
BBS	phd	Male	0	0	3.56	3.6
BBS	phd	Female	0	0	3.5	3.87
PIN	phd	Female	0	0	3.85	3.73
IMM	phd	Female	0	1	3.6	3.69
BBS	phd	Male	0	1	3.91	3.9
PIN	phd	Male	0	0	3.74	3.86
PIN	phd	Female	0	0	3.71	3.71
BBS	phd	Male	0	0	3.61	3.49
BBS	md_phd	Male	0	0	3.7	3.87
IMM	phd	Male	0	0	3.44	3.63
PIN	phd	Female	0	0	3.88	3.9
BBS	phd	Male	0	0	3.44	3.76
PIN	md_phd	Female	0	0	3.94	3.96
PIN	phd	Male	0	0	3.72	3.74
BBS	phd	Female	1	0	3.84	3.92
IMM	phd	Male	0	1	3.73	3.86
IMM	phd	Male	1	0	3.94	3.93
PIN	phd	Male	0	0	3.99	4
BBS	phd	Male	1	0	3.93	3.9
BBS	phd	Male	1	0	3.9	3.85
PIN	phd	Male	1	0	3.47	3.54
PIN	phd	Female	0	1	3.82	3.8
IMM	md_phd	Female	1	0	3.78
IMM	phd	Male	0	0	3.97	4
BBS	phd	Male	0	1	3.48	3.54
BBS	phd	Female	0	0	3.51	3.51
BBS	phd	Male	0	1	3.98222	3.98222
BBS	phd	Female	0	0	3.9	3.88
BBS	phd	Female	0	0	3.47	3.46
IMM	phd	Female	0	0	3.7	3.7
BBS	phd	Female	0	0	4	4
BBS	phd	Female	0	0	3.77	3.87
PIN	phd	Male	0	0	3.98	4
BBS	md_phd	Female	0	0	3.9	3.91
PIN	phd	Male	0	0	3.43	3.54
BBS	phd	Female	0	0	3.39	3.83
BBS	phd	Female	0	0	3.81	3.79
BBS	phd	Male	0	0	3.99	4
IMM	phd	Female	1	0	3.59	3.54
BBS	phd	Male	0	0	4	4
IMM	phd	Male	1	1	3.668	3.644
BBS	phd	Female	0	1	4	4
PIN	phd	Female	0	0	3.75	3.87
BBS	phd	Male	0	0	3.2	3.36
BBS	phd	Male	0	0	3.96	4
BBS	phd	Female	0	0	3.97	3.97
BBS	phd	Male	0	1	3.864	3.864
BBS	phd	Female	0	0	3.5	3.4
PIN	md_phd	Female	0	1	3.97	4
BBS	phd	Female	0	1	3.55	3.62
PIN	phd	Female	0	0	3.67	3.8
BBS	phd	Female	0	0	3.97	3.94
IMM	phd	Male	0	0	3.11	3.26
BBS	phd	Female	0	0	3.59	3.6
PIN	md_phd	Male	0	0	3.96	3.95
BBS	phd	Female	0	0	3.77	3.93
BBS	phd	Female	0	0	3.95	3.97
PIN	phd	Male	1	0	3.1	3.2
BBS	phd	Female	0	1	3.89	4
BBS	phd	Female	0	0	3.98	3.98
PIN	md_phd	Male	1	0	3.93	3.93
PIN	phd	Male	0	0	3.8	4
BBS	phd	Male	0	0	3.97	3.98
PIN	phd	Male	0	0	3.93	3.96
*Undergraduate major GPA was used for summary statistics but not in linear models, since
a small subset of students graduated from colleges/universities that do not provide a formal calculation.

## Sheet: Table 2 and Figure 3
Program	Degree	TTD	time_to_defense	num_pub	num_first_author_pub	contributory_impact_score	sum_impact_factors
BBS	phd	8.1863	7.86027	3	1	11.3375	20.628
BBS	phd	8.60274	8.21918	28	3	79.3761	351.035
BBS	phd	5.1863	4.95342	4	2	40.169	76.905
BBS	phd	6.73425	6.54521	3	1	3.89249	21.473
IMM	phd	8.74795	8.64384	4	0	10.0058	64.212
PIN	phd	5.51507	5.30137	2	2	23.596	23.596
BBS	phd	7.51233	7.09041	2	1	42.0635	45.143
IMM	phd	6.18904	5.94795	5	2	12.2157	31.83
BBS	phd	5.73425	5.56438	10	3	35.5791	70.018
PIN	phd	5.73425	5.66027	1	1	14.403	14.403
BBS	phd	6.73973	6.66027	4	2	8.09694	13.766
BBS	phd	5.51507	5.06849	10	2	44.8975	227.403
IMM	phd	7.68767	7.39452	3	0	0.454186	35.02
BBS	phd	7.74247	7.64932	9	5	32.533	70.241
BBS	phd	4.73151	4.63288	1	1	12.282	12.282
IMM	md_phd	3.72877	3.66849	2	1	13.3464	21.862
BBS	phd	4.74521	4.67123	12	4	43.4835	175.189
PIN	phd	6.20274	5.82466	3	0	10.09	53.863
BBS	phd	4.73973	4.62192	2	0	0.900323	62.586
BBS	phd	7.74247	7.68219	5	2	42.3602	100.395
BBS	md_phd	2.90411	2.67123	8	3	53.327	217.716
BBS	phd	5.74795	5.41918	6	1	31.5725	143.711
BBS	phd	6.74247	6.62192	7	2	53.1886	94.488
BBS	phd	6.20274	5.82466	2	2	5.314	5.314
BBS	phd	5.51507	5.07397	9	2	33.2455	53.587
IMM	phd	5.73973	5.6	3	2	57.3263	73.398
IMM	phd	7.52055	7.17534	6	1	21.6422	123.598
BBS	phd	5.51507	5.09041	1	1	6.714	6.714
PIN	phd	6.73973	6.67671	8	0	24.5181	209.833
BBS	phd	6.20548	5.79452	2	2	57.645	57.645
PIN	phd	6.20548	5.86027	8	2	35.8227	114.473
BBS	phd	6.52329	6.17808	2	1	9.69178	45.796
PIN	phd	6.73973	6.52329	2	0	8.251	33.004
PIN	phd	6.73973	6.60548	4	1	6.29777	25.269
BBS	md_phd	3.73973	3.65753	3	2	31.3854	36.1
BBS	phd	6.20274	5.98082	2	1	10.1459	45.796
BBS	phd	6.52055	6.02192	2	1	8.63525	17.828
BBS	phd	7.53699	6.6411	2	1	4.27919	18.134
BBS	phd	5.73973	5.67397	6	2	25.4646	100.118
BBS	phd	5.73973	5.65753	3	2	53.4043	76.656
BBS	phd	6.73699	6.43288	5	2	38.9853	117.968
PIN	phd	5.52329	5.25753	4	2	15.185	24.296
BBS	phd	6.27123	6.00274	5	1	17.8136	83.703
BBS	phd	5.20274	4.8274	5	1	7.67344	19.964
IMM	phd	6.19178	6	6	2	21.8192	115.89
PIN	phd	5.73699	5.66027	1	1	14.403	14.403
BBS	phd	5.73699	5.65205	1	1	21.464	21.464
BBS	phd	5.73699	5.66027	3	3	15.789	15.789
IMM	md_phd	4.22192	3.76712	10	1	28.7004	99.795
PIN	phd	5.73151	5.61918	1	0	0.694	2.776
BBS	phd	8.73425	8.3863	1	1	2.044	2.044
BBS	phd	6.73425	6.61096	3	3	9.798	9.798
BBS	phd	6.73425	6.52329	5	3	30.0909	47.785
PIN	phd	7.18904	7.01644	2	0	1.15348	23.902
BBS	md_phd	4.73425	4.61096	11	2	102.593	185.396
BBS	phd	5.73151	5.61644	5	2	46.8567	76.471
BBS	phd	7.74795	7.52055	3	1	29.9716	71.119
BBS	phd	6.18904	5.9863	7	4	49.7393	94.867
BBS	phd	7.51233	7.22192	4	0	4.00836	78.425
BBS	phd	5.73699	5.54795	2	1	5.34227	14.804
BBS	md_phd	5.73973	5.6	2	0	2.27394	15.333
PIN	md_phd	5.91781	5.86027	6	1	23.8921	157.198
BBS	phd	5.51507	5.29863	3	0	0.362389	41.768
PIN	phd	6.74795	6.46027	1	0	0.6155	2.462
BBS	phd	6.1863	5.72877	1	0	0.565875	36.216
BBS	phd	5.64932	5.34247	1	1	9.924	9.924
BBS	phd	5.86301	5.72329	11	3	20.2057	52.874
IMM	phd	5.51507	5.17808	2	1	5.01288	9.436
PIN	phd	6.74795	6.40274	4	0	5.63256	60.117
PIN	phd	4.73973	4.67397	4	3	48.8867	59.689
BBS	phd	7.52603	7.05205	2	1	3.928	6.01
BBS	phd	7.20822	6.97808	3	1	18.5881	48.59
BBS	phd	4.51507	4.21096	5	2	38.5379	84.736
PIN	phd	5.74795	5.5863	4	2	12.4562	27.25
PIN	phd	6.74247	6.66575	6	2	57.4026	108.175
BBS	phd	5.73973	5.66575	2	1	13.9756	52.26
BBS	phd	6.20548	5.91781	7	4	38.5474	57.666
BBS	phd	4.74521	4.66301	11	4	71.0337	235.367
IMM	phd	7.52055	7.13699	5	0	15.3442	116.948
BBS	phd	5.51507	5.22192	7	3	15.3718	54.77
BBS	phd	4.74521	4.60822	3	3	13.122	13.122
BBS	md_phd	4.20548	3.82192	1	1	43.07	43.07
PIN	phd	5.52329	5.27397	9	6	36.2574	48.359
PIN	phd	5.73973	5.6	5	3	27.6825	46.416
BBS	phd	5.73973	5.6411	1	0	1.59094	25.455
BBS	phd	5.20548	4.76438	2	1	14.8419	28.951
BBS	phd	6.90685	6.31507	2	0	1.06346	86.14
IMM	phd	5.20548	4.87123	1	1	10.892	10.892
PIN	md_phd	4.3726	3.86301	4	2	10.3598	20.151
BBS	md_phd	4.35616	3.90137	2	0	0.520509	32.025
BBS	phd	6.19178	5.90137	3	1	9.10322	33.377
PIN	phd	5.90685	5.82192	1	0	0.982	3.928
PIN	phd	5.73699	5.63288	10	3	84.3769	214.799
BBS	phd	5.73699	5.24932	2	1	29.7868	40.345
BBS	phd	5.73699	5.66301	8	3	46.6848	91.425
BBS	phd	4.73973	4.64384	2	2	8.929	8.929
PIN	md_phd	5.90959	5.79726	1	1	14.403	14.403
BBS	phd	6.73425	6.3726	1	1	9.19	9.19
IMM	md_phd	6.20548	5.81918	3	2	22.6617	32.092
BBS	phd	6.73425	6.55342	6	1	16.2842	52.689
PIN	phd	6.18904	5.92055	6	1	13.034	48.067
BBS	phd	5.73425	5.53699	4	2	48.42	69.216
BBS	phd	7.74795	7.41918	11	2	19.2977	72.072
BBS	phd	6.1863	5.94247	4	3	35.8447	41.508
IMM	md_phd	4.50959	4.1863	6	2	67.4783	164.046
PIN	phd	6.74247	6.5863	7	2	9.98231	43.77
BBS	phd	5.74795	5.70137	5	0	2.193	34.064
BBS	phd	5.53973	5.07671	7	3	34.325	77.981
PIN	phd	5.74795	5.66301	6	2	60.3635	151.775
BBS	phd	6.51781	6.14795	2	1	3.30022	7.494
BBS	phd	6.51781	6.16712	8	2	33.1691	72.274
BBS	phd	6.52329	6.29041	4	1	17.6708	56.055
BBS	phd	5.2	4.97534	2	0	0.704975	20.727
BBS	phd	6.65753	6.39178	8	4	30.4956	83.693
IMM	phd	7.73699	7.52877	5	1	7.91444	54.785
BBS	phd	6.73973	6.66301	4	3	71.155	87.253
BBS	phd	6.20548	5.75616	1	0	0.0506914	4.106
BBS	phd	5.73973	5.45479	9	1	6.8989	88.412
BBS	phd	7.20274	6.7726	3	1	14.381	28.278
BBS	phd	4.74521	4.66575	20	4	127.482	359.816
IMM	phd	6.73973	6.54247	13	2	49.8299	234.67
BBS	phd	6.20548	5.90959	5	2	25.0911	79.919
BBS	phd	6.73973	6.66027	5	0	2.95656	74.828
BBS	phd	5.20274	4.89041	4	0	5.2765	21.106
BBS	phd	4.73973	4.66027	7	2	13.0813	50.927
BBS	phd	7.36164	7.1589	6	2	72.5445	121.644
BBS	phd	7.19178	6.92055	4	2	27.7609	42.738
IMM	phd	5.73973	5.64384	7	3	60.9815	187.25
BBS	phd	5.73699	5.6411	2	1	3.79496	7.298
BBS	md_phd	4.20548	3.78356	3	1	7.3219	26.523
BBS	md_phd	3.37534	3.17808	3	1	17.263	48.811
PIN	md_phd	1.90685	1.78904	5	2	30.3818	84.024
IMM	md_phd	4.3726	4.0411	5	1	34.8589	125.056
IMM	phd	5.73699	5.65479	9	1	25.112	187.567
BBS	phd	4.90959	4.83562	3	2	20.4204	31.224
PIN	phd	6.53699	6.11507	1	1	36.216	36.216
BBS	md_phd	3.76712	3.69315	1	1	41.037	41.037
BBS	phd	3.76712	3.68219	3	0	2.20956	39.585
BBS	phd	5.19452	4.78082	2	1	2.8865	4.16
BBS	md_phd	5.73973	5.69589	3	2	13.2024	26.134
IMM	phd	10.189	9.74795	2	0	0.826181	19.27
BBS	phd	7.73699	7.36712	5	2	23.8569	78.155
IMM	phd	6.32877	5.9726	17	4	60.7378	208.897
BBS	phd	6.51507	6.29315	4	2	8.57681	52.569
IMM	phd	6.73151	6.30959	4	2	17.5527	75.089
BBS	phd	6.73151	6.6	4	1	13.8603	39.382
PIN	phd	5.73425	5.48767	4	2	14.4018	29.165
BBS	phd	7.74795	7.4137	3	1	2.95266	9.064
BBS	md_phd	4.73151	4.59178	7	3	39.6223	71.634
BBS	md_phd	4.90959	4.77808	5	1	7.73479	49.851
BBS	phd	5.73151	5.60822	4	1	19.1938	56.965
BBS	md_phd	3.90137	3.80822	4	1	11.914	30.762
BBS	phd	7.51781	7.10411	5	1	11.889	125.134
PIN	phd	7.20274	6.82192	2	1	9.294	11.79
BBS	phd	7.20274	6.89863	3	0	2.54818	68.612
BBS	phd	8.74247	8.67945	11	5	19.4069	52.775
BBS	md_phd	3.72877	3.55068	2	2	45.948	45.948
BBS	phd	6.20274	6.01918	3	1	5.254	13.294
BBS	phd	6.74247	6.43562	1	1	4.172	4.172
BBS	phd	6.20274	5.97534	3	0	1.96372	15.035
BBS	phd	5.51233	5.08767	8	6	69.1981	73.569
BBS	phd	5.73973	5.66575	2	1	4.761	7.758
BBS	md_phd	4.2	3.74795	2	0	8.12608	37.627
BBS	phd	7.52055	7.23288	2	1	9.02273	17.368
BBS	phd	7.73699	7.54521	2	1	4.14444	8.788
IMM	phd	5.73973	5.66301	5	1	34.2868	143.242
BBS	phd	5.73973	5.66027	3	0	1.68879	22.879
BBS	phd	5.73973	5.6411	4	3	51.9933	83.785
BBS	phd	7.52055	7.27671	14	3	72.795	333.396
BBS	md_phd	2.91507	2.78356	8	2	55.2388	152.356
BBS	phd	5.73973	5.67671	4	2	7.64262	14.116
PIN	phd	5.90959	5.72877	4	1	43.7323	57.502
BBS	phd	5.52329	5.29589	7	4	23.727	84.441
IMM	md_phd	3.74247	3.68219	4	1	31.1755	80.14
IMM	phd	4.73973	4.6274	7	3	42.8735	65.553
BBS	phd	5.69041	5.29589	4	2	14.5348	23.867
PIN	phd	5.73699	5.62466	2	0	7.26039	37.66
PIN	phd	5.70685	5.4274	4	1	20.6644	52.752
BBS	phd	5.70685	5.47397	4	1	11.8863	75.792
IMM	phd	8.51781	8.27397	10	3	68.4235	113.407
BBS	phd	7.73699	7.65479	1	0	0.14403	14.403
BBS	phd	6.51781	6.28493	9	3	89.6318	183.345
PIN	md_phd	5.3726	4.9589	6	2	25.2144	53.106
PIN	md_phd	4.3589	3.96164	8	1	13.4765	119.863
BBS	phd	6.27397	5.9726	2	2	12.814	12.814
BBS	phd	6.73151	6.61644	5	2	21.2153	80.395
BBS	phd	6.18904	5.98082	4	1	8.42944	26.043
BBS	phd	6.18904	5.77534	1	1	2.63	2.63
BBS	phd	7.51233	7.04932	1	1	5.391	5.391
BBS	phd	6.74795	6.69041	1	1	5.763	5.763
BBS	phd	5.73151	5.61918	8	3	15.4467	86.974
BBS	phd	7.68767	7.45205	2	2	18.084	18.084
PIN	phd	7.74247	7.41644	4	1	18.2387	73.684
BBS	phd	4.73425	4.58082	3	0	2.02086	129.21
BBS	phd	7.51781	7.30137	2	1	14.6935	29.096
PIN	phd	7.20274	6.91233	2	1	2.69387	14.115
PIN	md_phd	5.2	4.7863	1	1	3.239	3.239
BBS	md_phd	5.29589	4.87123	2	1	5.54267	10.924
BBS	md_phd	4.50959	4.24384	1	0	0.900188	14.403
BBS	phd	5.1863	5.01918	4	0	11.769	47.076
BBS	phd	6.20274	5.80548	2	1	12.288	39.45
BBS	phd	7.74247	7.66575	6	3	86.1583	101.757
BBS	md_phd	6.73699	6.56164	8	2	19.3994	167.522
BBS	md_phd	4.2	3.76712	7	3	70.5119	119.983
IMM	phd	6.82466	6.74521	8	1	20.9578	112.689
BBS	phd	6.73973	6.68219	3	1	9.82844	22.609
BBS	phd	4.74521	4.61096	1	0	4.78556	43.07
PIN	md_phd	4.37534	3.94521	2	2	22.317	22.317
BBS	phd	5.73699	5.52877	2	0	3.75625	15.025
PIN	phd	6.20274	5.69863	4	1	20.7372	71.098
BBS	phd	6.52055	6.06849	10	3	97.3828	201.21
BBS	phd	4.73973	4.6274	13	2	33.9715	309.312
PIN	phd	5.52329	5.29315	2	2	8.688	8.688
BBS	phd	5.73973	5.5863	2	2	9.791	9.791
IMM	phd	6.20274	6.00548	7	1	58.2808	163.731
BBS	phd	4.73973	4.08219	4	0	12.6645	144.438
BBS	md_phd	3.74247	3.68493	4	1	8.0621	65.366
BBS	phd	5.73699	5.60274	5	2	58.6424	124.27
BBS	phd	4.73973	4.66575	3	1	10.9885	22.135
PIN	phd	6.19178	5.89041	1	1	7.551	7.551
BBS	phd	5.73699	5.65753	9	3	65.2771	127.207
PIN	phd	5.73699	5.66301	2	1	6.6185	8.252
BBS	phd	6.53699	6.02466	4	2	21.005	27.596
BBS	phd	6.53699	6.30411	6	2	30.2164	72.433
BBS	md_phd	3.90137	3.64932	14	6	119.389	267.129
BBS	phd	5.19452	4.85753	1	1	4.718	4.718
BBS	phd	4.56712	4.24658	2	0	1.69237	15.678
BBS	phd	3.76712	3.66575	16	5	47.3571	189.777
PIN	md_phd	5.1863	4.80274	5	0	10.2458	77.632
BBS	phd	5.18904	4.77534	4	2	7.27889	13.766
BBS	md_phd	6.87945	6.76712	8	3	43.6805	132.137
BBS	phd	7.20274	6.99178	3	3	64.803	64.803
BBS	phd	6.74795	6.39726	1	1	1.108	1.108
BBS	phd	3.51233	3.04932	8	3	27.3689	49.844
IMM	phd	5.51233	5.35616	7	3	34.3649	62.259
BBS	phd	5.73425	5.48219	2	1	4.30225	5.494
BBS	phd	6.51507	6.21644	1	1	3.735	3.735
BBS	phd	5.73425	5.61096	4	2	25.1083	58.445
PIN	phd	8.20274	7.76712	5	1	10.5433	40.531
BBS	phd	5.73425	5.64932	2	2	5.492	5.492
BBS	phd	6.73973	6.6274	3	0	1.27718	71.748
BBS	phd	5.18904	5.01918	2	1	2.90347	5.825
PIN	phd	5.73151	5.63288	3	1	10.5615	14.667
BBS	phd	8.20822	7.85479	6	1	45.8711	173.42
BBS	phd	4.73425	4.66849	7	5	22.8254	27.326
BBS	phd	6.1863	5.99726	2	1	4.8365	9.089
BBS	phd	5.73151	5.59726	5	2	6.73136	25.724
BBS	phd	7.74247	7.67123	2	0	4.4895	17.958
BBS	md_phd	4.18356	3.76986	1	0	0.379625	6.074
IMM	phd	5.73973	5.60548	9	2	18.3071	112.292
BBS	phd	6.20274	5.81644	6	2	31.3325	67.987
BBS	phd	4.73151	4.5726	2	1	3.47	5.552
BBS	phd	6.20274	5.91233	4	2	23.4501	62.746
BBS	phd	4.73151	4.61644	13	5	29.1806	66.14
IMM	phd	7.74247	7.63014	4	2	8.58578	17.702
IMM	phd	5.6411	5.34247	5	0	3.17153	97.775
IMM	phd	5.73973	5.6411	13	3	32.2967	124.141
BBS	phd	5.73973	5.65753	9	2	59.2691	153.998
BBS	phd	5.51507	5.27945	1	0	0.672969	43.07
PIN	phd	5.73973	5.6274	2	1	24.7267	35.529
BBS	phd	7.73699	7.64384	7	2	17.7254	57.695
PIN	phd	6.20548	5.89863	4	1	8.98169	24.301
BBS	phd	4.74521	4.3726	3	2	19.9825	39.76
BBS	phd	6.19178	5.90411	6	5	76.09	77.215
BBS	phd	5.73973	5.66301	4	2	55.874	67.872
BBS	phd	5.73973	5.62192	5	2	40.8034	99.094
BBS	phd	4.90959	4.81096	3	2	15.6529	19.692
PIN	phd	6.73699	6.52329	4	2	19.7987	42.623
PIN	phd	6.20274	5.95342	4	0	11.7199	56.363
BBS	phd	4.73973	4.64932	1	1	4.599	4.599
BBS	phd	5.73973	5.65479	4	2	7.87083	21.921
BBS	phd	5.73973	5.60274	6	3	50.3129	115.463
PIN	phd	5.73973	5.63562	6	2	29.5394	82.63
BBS	md_phd	2.76986	2.70959	7	3	40.1774	121.326
PIN	phd	6.52055	6.1589	7	1	27.6468	179.341
IMM	phd	5.60548	5.24932	4	1	6.42356	41.354
PIN	phd	6.36164	6.16712	1	0	2.69188	43.07
BBS	phd	4.73973	4.69315	1	1	3.046	3.046
BBS	phd	5.73699	5.65205	16	1	45.2808	390.183
PIN	phd	5.19452	4.8137	2	1	9.72473	52.263
PIN	md_phd	4.37534	2.96164	1	0	3.60075	14.403
BBS	md_phd	5.73425	5.53425	4	1	11.184	41.296
IMM	md_phd	6.20548	5.90959	5	1	50.4296	130.544
BBS	phd	6.73425	6.65753	3	1	3.24155	8.383
IMM	phd	6.73425	6.61096	9	3	49.5878	124.19
BBS	phd	6.73425	6.44932	5	3	13.6628	64.81
IMM	phd	10.7425	10.3918	2	0	1.1975	19.16
BBS	phd	6.51781	6.20548	4	0	14.244	117.381
BBS	phd	6.73151	6.61096	4	2	19.5572	69.187
BBS	phd	6.18904	5.79178	1	1	4.125	4.125
BBS	phd	6.18904	5.89041	2	2	9.623	9.623
PIN	phd	5.73425	5.6137	4	1	12.6066	28.643
PIN	phd	6.18904	5.97808	2	2	35.529	35.529
IMM	md_phd	4.18904	3.75616	10	2	79.5009	210.409
BBS	md_phd	3.73425	3.61096	10	7	69.3829	106.183
PIN	phd	5.18904	4.90411	3	3	31.42	31.42
PIN	phd	5.73151	5.63288	7	3	70.3661	104.391
BBS	phd	6.74795	6.64658	5	2	10.8504	74.949
BBS	phd	8.74247	8.66575	1	1	6.481	6.481
PIN	phd	7.20274	6.90137	1	1	43.07	43.07
PIN	phd	5.73151	5.61096	1	1	14.403	14.403
PIN	phd	4.73151	4.63288	4	1	7.92261	52.421
PIN	phd	5.74795	5.49041	5	2	15.3985	58.967
BBS	phd	6.74247	6.68493	5	4	32.4674	45.399
BBS	phd	4.31781	3.91233	5	3	31.4273	82.821
BBS	phd	5.74795	5.65479	9	2	24.4886	164.22
BBS	md_phd	3.74521	3.44932	16	6	187.027	371.714
BBS	md_phd	4.2	3.7863	1	1	9.944	9.944
BBS	phd	5.73973	5.64932	3	1	11.7368	20.85
IMM	phd	6.20548	6.01096	10	2	21.6495	120.002
BBS	phd	5.73973	5.56164	8	2	26.0843	95.025
BBS	phd	5.51507	5.18904	6	2	32.2445	86.698
PIN	phd	6.73973	6.61644	7	2	12.7256	38.379
BBS	phd	6.20274	5.85753	1	0	2.02725	8.109
BBS	phd	4.51507	4.13973	9	5	129.424	226.062
BBS	md_phd	4.20548	3.91233	6	1	39.9923	131.604
PIN	md_phd	5.3726	4.98356	2	1	9.946	17.131
BBS	phd	4.73973	4.66575	3	1	37.939	45.389
BBS	phd	5.73973	5.67397	2	0	2.4865	17.131
IMM	phd	5.73973	5.64384	5	2	8.28195	59.403
BBS	phd	5.73973	5.65753	6	4	68.6924	79.298
BBS	phd	5.73973	5.60274	8	2	36.5515	101.709
IMM	phd	5.20548	4.99452	8	3	66.61	163.67
BBS	phd	6.73699	6.50137	4	2	7.22682	57.793
PIN	md_phd	5.36164	4.9589	2	1	9.0695	13.625
BBS	phd	5.69041	5.34521	2	1	3.80978	12.248
BBS	phd	5.73699	5.66027	6	1	66.8946	162.853
BBS	phd	5.73699	5.65479	8	3	28.953	114.657
BBS	phd	5.52055	5.27945	5	2	58.8641	138.847
PIN	phd	6.19178	5.99726	1	1	12.314	12.314
PIN	phd	4.73973	4.66301	1	0	10.7675	43.07
PIN	phd	4.73973	4.66301	1	1	7.551	7.551
BBS	phd	4.73973	4.6274	13	5	58.6854	109.934
PIN	phd	7.73699	7.3863	5	1	24.4727	87.11
BBS	phd	8.73425	8.42192	5	2	11.8856	75.719
IMM	phd	5.51233	5.2274	13	2	51.6895	218.716
BBS	phd	6.73425	6.5726	5	4	78.5014	100.459
BBS	phd	6.73425	6.6411	4	2	8.00722	23.218
PIN	phd	5.73973	5.66575	4	2	10.2088	21.007
BBS	phd	5.73973	5.6411	4	0	7.0486	115.157
BBS	phd	5.73425	5.56164	3	3	43.22	43.22
BBS	phd	6.3589	6.07671	5	3	52.9156	66.213
BBS	phd	6.73151	6.61096	4	2	11.0508	54.537
PIN	phd	6.73151	6.61918	2	2	24.139	24.139
BBS	phd	5.51507	5.12877	4	2	28.5402	38.091
BBS	phd	5.51507	5.08219	16	5	72.4891	220.612
BBS	phd	5.90137	5.78904	4	3	9.09406	25.196
BBS	phd	7.20274	6.92055	1	1	12.154	12.154
BBS	phd	5.73151	5.59726	3	2	42.9017	79.379
BBS	phd	9.53973	9.30685	5	1	62.2237	149.276
BBS	phd	6.51233	6.24384	6	1	27.9296	95.154
BBS	phd	5.18904	5.00548	1	1	9.58	9.58
PIN	phd	5.53973	5.06027	2	2	28.806	28.806
BBS	phd	7.20822	6.60548	10	2	27.5682	154.663
BBS	phd	3.86575	3.73425	1	0	0.97625	3.905
BBS	phd	5.1863	4.97808	7	1	19.121	82.786
PIN	phd	5.27123	5.00548	1	0	1.60033	14.403
IMM	phd	7.20822	7.0137	2	0	0.39375	13.485
BBS	phd	5.74795	5.66301	4	1	14.6152	39.018
PIN	phd	6.20548	5.90685	12	5	77.2337	154.813
PIN	phd	6.73973	6.49315	4	0	7.87497	47.677
BBS	phd	6.73973	6.66575	1	1	3.234	3.234
BBS	md_phd	5.73699	5.30685	4	1	7.31021	51.467
IMM	phd	4.73973	4.64932	5	1	15.921	59.427
PIN	phd	5.73973	5.65753	1	0	3.60075	14.403
BBS	phd	6.73699	6.62466	2	0	10.6425	50.617
PIN	md_phd	4.90685	4.83014	5	1	42.2976	93.608
PIN	phd	5.73699	5.63836	5	2	12.2776	37.418
BBS	phd	4.73973	4.65479	1	0	12.962	51.848
IMM	phd	6.53699	6.09863	9	4	122.987	186.427
IMM	phd	5.28219	5.08493	4	1	27.5093	106.396
PIN	phd	5.73699	5.63288	2	2	22.512	22.512
BBS	phd	5.73699	5.59726	5	2	27.7508	43.051
BBS	phd	4.73973	4.65753	9	1	28.3425	202.922
PIN	phd	4.90685	4.8137	1	1	21.126	21.126
PIN	phd	5.73151	5.63562	3	1	15.1225	51.87
IMM	md_phd	6.90411	6.82466	7	0	4.79406	47.68
IMM	phd	7.73699	7.65205	4	2	11.3025	18.084
BBS	phd	5.51233	5.30959	3	2	20.322	44.22
BBS	phd	3.74521	3.66849	29	5	26.2011	118.667
BBS	phd	7.51507	7.17808	6	1	26.5002	154.94
BBS	phd	6.90137	6.73151	2	1	5.171	12.356
BBS	phd	8.74247	8.68493	3	1	2.83744	11.026
IMM	phd	6.73151	6.61096	7	2	30.6403	64.132
BBS	phd	7.51233	7.11233	2	1	11.1137	17.782
BBS	phd	4.74521	4.49315	9	2	35.6145	176.802
PIN	phd	6.62192	6.26575	2	1	18.247	45.409
BBS	md_phd	3.76712	3.64932	6	2	70.7098	162.608
PIN	phd	6.74795	6.38082	7	1	61.1707	194.927
BBS	phd	6.1863	5.80822	3	0	2.27663	75.251
BBS	phd	5.73699	5.36986	3	3	93.834	93.834
BBS	phd	5.18904	5.02192	4	1	24.4363	37.15
IMM	phd	6.1863	5.94521	1	0	0.480444	4.324
BBS	phd	6.74247	6.38356	2	1	4.05025	7.624
IMM	phd	3.73425	3.65479	12	10	54.5031	63.744
BBS	phd	4.73151	4.5726	8	4	43.5875	82.698
PIN	phd	5.51233	5.04932	2	0	1.99922	17.993
BBS	phd	5.52055	5.13699	4	1	32.7908	57.277
BBS	phd	5.73973	5.62192	3	1	4.85377	23.298
BBS	phd	4.18356	3.78904	2	1	4.62112	16.483
BBS	phd	6.73973	6.61644	11	1	52.9817	155.949
BBS	phd	6.73699	6.51781	2	1	5.88825	11.97
PIN	md_phd	3.90959	3.78904	3	3	61.843	61.843
BBS	phd	4.73973	4.66301	5	3	20.695	34.45
PIN	phd	5.20548	4.87671	2	2	5.228	5.228
BBS	phd	5.73973	5.53151	4	2	29.138	30.788
IMM	phd	4.73973	4.68493	5	3	34.8959	63.848
BBS	phd	5.52329	5.1863	3	2	51.6171	76.365
PIN	md_phd	3.37534	2.85753	8	6	148.838	168.672
BBS	phd	5.73699	5.66301	2	1	6.34344	10.987
BBS	phd	4.73973	4.65479	10	1	36.4386	166.615
PIN	phd	5.52055	5.04932	11	2	57.699	205.652
BBS	phd	5.73699	5.66301	3	0	2.49729	18.96
BBS	phd	4.73973	4.66027	4	0	4.37067	28.351
PIN	md_phd	3.90411	3.67123	4	2	30.3746	98.446
PIN	phd	3.74247	3.62466	3	2	32.577	35.201
BBS	phd	5.19452	4.81918	4	3	62.8764	75.808
PIN	phd	5.19452	4.94521	1	0	1.27789	11.501
